# Supplementary material for: Cloning and Characterization of Two Putative P-Type ATPases from the Marine Microalga Dunaliella maritima Similar to Plant H+-ATPases and Their Gene Expression Analysis under Conditions of Hyperosmotic Salt Shock
Source: Plants (Basel). 2021 Dec 3;10(12):2667. doi: 10.3390/plants10122667 (PMC8708325; doi:10.3390/plants10122667)
Supplement: Supplementary file 1 [file plants-10-02667-s001.zip]

Archive with 1 entries (1 files):
- plants-1462028-supplementary.pdf
